# Supplementary material for: Live-dead assay on unlabeled cells using phase imaging with computational specificity
Source: Nat Commun. 2022 Feb 7;13:713. doi: 10.1038/s41467-022-28214-x (PMC8821584; doi:10.1038/s41467-022-28214-x)
Supplement: Supplementary file 8 — Supplementary Software [file 41467_2022_28214_MOESM8_ESM.zip]

Archive with 11 entries (6 files):
- data/
- data/Ground Truth/
- data/Ground Truth/f0_t4_i0_ch0_c2_r2_z0_mSeg.tif
- data/NucBlue/
- data/NucBlue/f0_t4_i0_ch1_c2_r2_z0_mDAPI0.tif
- data/NucGreen/
- data/NucGreen/f0_t4_i0_ch2_c2_r2_z0_mFITC0.tif
- data/QPI/
- data/QPI/f0_t4_i0_ch0_c2_r2_z0_mSLIM.tif
- Readme.txt
- Semantic_map_generation.m
