# Supplementary material for: Live-dead assay on unlabeled cells using phase imaging with computational specificity
Source: Nat Commun. 2022 Feb 7;13:713. doi: 10.1038/s41467-022-28214-x (PMC8821584; doi:10.1038/s41467-022-28214-x)
Supplement: Supplementary file 8 — Supplementary Software [file 41467_2022_28214_MOESM8_ESM.zip › Readme.txt]

Semantic_map_generation

Overview
Semantic_map_generation.m is a customized MATLAB script to demonstrate the procedure of segmenting individual cell nucleus from input fluorescence images, and assigning semantic labels (either live or dead) to the isolated cell nucleus. The resulting semantic maps will be used as ground truth in the deep learning training, validation, and testing steps. This script is to support the peer review process for the manuscript entitled "Live-dead assay on unlabeled cells using phase imaging with computational specificity". 

Contents
Semantic_map_generation.m : main script 
data: a folder containing the example data. It contains the measurments (QPI, NucBlue, and NucGreen) of one field of view, and a copy of the expected result is also included in this folder. 
 
Hardware Requirement
This script requires only a standard computer. 

Software Requirement 
This script is able to run smoothly in MATLAB 2017a (or above) enviroment with Image Processing, Signal Processing Toolbox installed. 

Installation guide
Details on installing and setting up MATLAB can be found at https://www.mathworks.com/help/install/index.html. Typical installation time for new MATLAB uses can take up to 2 hours. 

Demo/Instruciton for use
After downloading and extracting the compressed .zip file, open the Semantic_map_generation.m in MATLAB, and make sure the folder containing the test images (called "data") shows in the current directory. Next, click Run in the Editor tab. The program will then start and generate two figures. Figure 1 shows the QPI image, NucBlue, NucGreen measurments, and the segmentaion map of cell nuclues. Figure 2 show the viablity map, and it compare the image with expected image.The results is expected to be ready right away. 


 
