# Supplementary material for: Live-dead assay on unlabeled cells using phase imaging with computational specificity
Source: Nat Commun. 2022 Feb 7;13:713. doi: 10.1038/s41467-022-28214-x (PMC8821584; doi:10.1038/s41467-022-28214-x)
Supplement: Supplementary file 8 — Supplementary Software [file 41467_2022_28214_MOESM8_ESM.zip › Semantic_map_generation.m]

%% Viability + PICS 
% Semantic Segmentation Generation
% This script is created to demonstrate the procedure of segmenting cell
% nucleus from fluorescence measurements, and assign semantic labels (live or
% dead) to segmented nucleus. 

clear;clc;close all

%% 

dataDir = 'data/'; 

list = dir(strcat(dataDir, 'QPI/'));

for idx = 1:length(list)
    name = list(idx).name;
    
    if contains(name,'.tif')  
        %% configure names of the files to be loaded into the program
        qpi_name = name;
        NucBlue_name = strrep(qpi_name, 'SLIM', 'DAPI0');
        NucBlue_name = strrep(NucBlue_name, 'ch0', 'ch1');
        NucGreen_name = strrep(qpi_name, 'SLIM', 'FITC0');
        NucGreen_name = strrep(NucGreen_name, 'ch0', 'ch2');
        
        %% load QPI and FL images
        qpi = imresize(imread(strcat(dataDir,'QPI/',qpi_name)),0.5);
        NucBlue = imread(strcat(dataDir,'NucBlue/',NucBlue_name));
        NucGreen = imread(strcat(dataDir,'NucGreen/',NucGreen_name));
        
        %% Binaraized FL images
        T = adaptthresh(NucBlue, 0.4);    NucBlue_binary = imbinarize(NucBlue,T);
        T = adaptthresh(NucGreen, 0.4);   NucGreen_binary = imbinarize(NucGreen,T);
        
        %% Generate segmentation map of cell nucleus
        SegMap = NucBlue_binary | NucGreen_binary;
        SegMap = imfill(SegMap, 'holes');
        se = strel('disk',5);
        SegMap = imerode(SegMap,se);
        SegMap = imdilate(SegMap,se);
        se = strel('disk',2);
        SegMap = uint8(imerode(SegMap,se));
        
        % Remove small artifacts
        [map_label,NumC] = bwlabel(SegMap,8);
        for index = 1:NumC
            rc = find(map_label == index);
            if length(rc) <= 350
                SegMap (rc) = 0;
            end
        end
        
        figure(1),
        subplot(2,2,1), imagesc(qpi,[-0.3,0.9]);    axis image; title('QPI');    colormap jet;
        subplot(2,2,2), imagesc(SegMap);            axis image; title('Nucleus Map');
        subplot(2,2,3), imagesc(NucBlue);           axis image; title('NucBlue');
        subplot(2,2,4), imagesc(NucGreen);          axis image; title('NucGreen');
        
        %% Assign semantic labels to cell nucleus map
        % The threshold was determined from the FL ratio histogram as
        % described in Fig. S1 in the Supplemental Information. 
        [map_label,NumC] = bwlabel(SegMap,8);
        for index = 1:NumC
            rc = find(map_label == index);
            ratio = sum(NucGreen(rc))./sum(NucBlue(rc));
            if ratio <= 1.1
                SegMap(rc) = 1;  % A ive cell
            else
                SegMap(rc) = 3;  % A dead cell
            end
        end
        
        %% Format size of the QPI and Semantic map. 
        %The DNN requires the image dimension on each side can be divided by 32;
        
        [X,Y] = size(qpi);
        qpi_reg = qpi(1:(X - rem(X,32)),1:(Y- rem(Y,32)));
        SegMap = SegMap(1:(X - rem(X,32)),1:(Y- rem(Y,32)));
        
        % Display final semantic map
        figure(2),
        subplot(1,2,1), imagesc(SegMap,[0,3]); axis image; title('Viability Map'); colormap jet;
        
        SegMap_name = strrep(qpi_name, 'SLIM', 'Seg');
        GT = imread(strcat(dataDir,'Ground Truth/',SegMap_name));
        subplot(1,2,2), imagesc(GT,[0,3]); axis image; title('Expected Result'); colormap jet;
    end
end
