# Supplementary material for: Live-dead assay on unlabeled cells using phase imaging with computational specificity
Source: Nat Commun. 2022 Feb 7;13:713. doi: 10.1038/s41467-022-28214-x (PMC8821584; doi:10.1038/s41467-022-28214-x)
Supplement: Supplementary file 9 — Source Data Files [file 41467_2022_28214_MOESM9_ESM.zip]

Archive with 45 entries (44 files):
- Source Data Files/
- Source Data Files/Fig1a_1.tif
- Source Data Files/Fig1a_2.tif
- Source Data Files/Fig1a_3.tif
- Source Data Files/Fig1b_1.tif
- Source Data Files/Fig1b_2.tif
- Source Data Files/Fig1b_3.tif
- Source Data Files/Fig1c_1.tif
- Source Data Files/Fig1c_2.tif
- Source Data Files/Fig1c_3.tif
- Source Data Files/Fig1d_1.tif
- Source Data Files/Fig1d_2.tif
- Source Data Files/Fig1d_3.tif
- Source Data Files/Fig3a_1.tif
- Source Data Files/Fig3a_2.tif
- Source Data Files/Fig3a_3.tif
- Source Data Files/Fig3b_1.tif
- Source Data Files/Fig3b_2.tif
- Source Data Files/Fig3b_3.tif
- Source Data Files/Fig3c_1.png
- Source Data Files/Fig3c_2.png
- Source Data Files/Fig3c_3.png
- Source Data Files/Fig4a_.tif
- Source Data Files/Fig4a_2.tif
- Source Data Files/Fig4a_3.tif
- Source Data Files/Fig4b_1.tif
- Source Data Files/Fig4b_2.tif
- Source Data Files/Fig4b_3.tif
- Source Data Files/Fig4c_1.tif
- Source Data Files/Fig4c_2.tif
- Source Data Files/Fig4c_3.tif
- Source Data Files/Fig5a_1.tif
- Source Data Files/Fig5a_2.tif
- Source Data Files/Fig5a_3.tif
- Source Data Files/Fig5b_1.png
- Source Data Files/Fig5b_2.png
- Source Data Files/Fig5b_3.png
- Source Data Files/Fig5c_1.tif
- Source Data Files/Fig5c_2.tif
- Source Data Files/Fig5c_3.tif
- Source Data Files/Fig5d_1.png
- Source Data Files/Fig5d_2.png
- Source Data Files/Fig5d_3.png
- Source Data Files/Source Data_final.xlsx
- Source Data Files/Tracking_analysis.opju
