# Supplementary material for: Live-dead assay on unlabeled cells using phase imaging with computational specificity
Source: Nat Commun. 2022 Feb 7;13:713. doi: 10.1038/s41467-022-28214-x (PMC8821584; doi:10.1038/s41467-022-28214-x)
Supplement: Supplementary file 9 — Source Data Files [file 41467_2022_28214_MOESM9_ESM.zip › Source Data Files/Source Data_final.xlsx]

## Sheet: Figure 1
Figure Caption	Label	Source Data File
1b	SLIM 1 hr
	SLIM 6 hrs
	SLIM 8.5 hrs
1c	NucBlue 1 hr
	NucBlue 6 hrs
	NucBlud 8.5 hrs
1d	NucGreen 1 hr
	NucGreen 6 hrs
	NucGreen 8.5 hrs
1e	Viability 1 hr
	Viability 6 hrs
	Viability 8.5 hrs

## Sheet: Figure 2
Figure Caption	Label	Source Data File
1a	Input
1b	Output

## Sheet: Figure 3
Figure Caption	Label	Source Data File
3a	SLIM top
	SLIM middle
	SLIM bottom
3b	Ground Truth top
	Ground Truth middle
	Ground Truth bottom
3c	PICS top
	PICS middle
	PICS bottom

## Sheet: Figure 4
Figure Caption	Label	Source Data File
4a	SLIM t = 0
	SLIM t = 2 hrs
	SLIM t = 10 hrs
4b	Ground Truth t = 0
	Ground Truth t = 2 hrs
	Ground Truth t = 10 hrs
4c	PICS t = 0
	PICS t = 2 hrs
	PICS t = 10 hrs

## Sheet: Figure 5
Figure Caption	Label	Source Data File
5a	SLIM t = 0
	SLIM t = 2.5 hrs
	SLIM t = 12 hrs
5b	PICS t = 0
	PICS t = 2.5 hrs
	PICS t = 12 hrs
5c	SLIM t = 0
	SLIM t = 2.5 hrs
	SLIM t = 12 hrs
5d	PICS t = 0
	PICS t = 2.5 hrs
	PICS t = 12 hrs

## Sheet: Figure S2
Figure Caption	Label	Source Data File
S2a	Raw Map
S2b	Post-processed Map

## Sheet: Figure S3
Figure Caption	Label	Source Data File
S3a	t = 0.5 hr
	t = 6.5 hr
	t = 7 hr
	t = 10 hr
S3b	t = 0.5 hr
	t = 6.5 hr
	t = 7 hr
	t = 10 hr

## Sheet: Figure S5
Figure Caption	Label	Source Data File
S5a	SLIM
S5b	Ground Truth
S5c	PICS

## Sheet: Figure S6
Figure Caption	Data Type	Source Data File Name
Figure 1a	Raw Image Data	Fig1a_1.tif
	Raw Image Data	Fig1a_2.tif
	Raw Image Data	Fig1a_3.tif
Figure 1b	Raw Image Data	Fig1b_1.tif
	Raw Image Data	Fig1b_2.tif
	Raw Image Data	Fig1b_3.tif
Figure 1c	Raw Image Data	Fig1c_1.tif
	Raw Image Data	Fig1c_2.tif
	Raw Image Data	Fig1c_3.tif
Figure 1d	Raw Image Data	Fig1d_1.tif
	Raw Image Data	Fig1d_2.tif
	Raw Image Data	Fig1d_3.tif
Figure 3a	Raw Image Data	Fig3a_1.tif
	Raw Image Data	Fig3a_2.tif
	Raw Image Data	Fig3a_3.tif
Figure 3b	Raw Image Data	Fig3b_1.tif
	Raw Image Data	Fig3b_2.tif
	Raw Image Data	Fig3b_3.tif
Figure 3c	Raw Image Data	Fig3c_1.tif
	Raw Image Data	Fig3c_2.tif
	Raw Image Data	Fig3c_3.tif
Figure 4a	Raw Image Data	Fig4a_1.tif
	Raw Image Data	Fig4a_2.tif
	Raw Image Data	Fig4a_3.tif
Figure 4b	Raw Image Data	Fig4b_1.tif
	Raw Image Data	Fig4b_2.tif
	Raw Image Data	Fig4b_3.tif
Figure 4c	Raw Image Data	Fig4c_1.tif
	Raw Image Data	Fig4c_2.tif
	Raw Image Data	Fig4c_3.tif
Figure 5a	Raw Image Data	Fig5a_1.tif
	Raw Image Data	Fig5a_2.tif
	Raw Image Data	Fig5a_3.tif
Figure 5b	Raw Image Data	Fig5b_1.tif
	Raw Image Data	Fig5b_2.tif
	Raw Image Data	Fig5b_3.tif
Figure 5c	Raw Image Data	Fig5c_1.tif
	Raw Image Data	Fig5c_2.tif
	Raw Image Data	Fig5c_3.tif
Figure 5d	Raw Image Data	Fig5d_1.tif
	Raw Image Data	Fig5d_2.tif
	Raw Image Data	Fig5d_3.tif
Figure 5e	Data	Tracking_analysis.opju
Figure 5f	Data	Tracking_analysis.opju
